# Supplementary material for: An alternative structured weight management protocol to rapid weight loss in mixed martial arts: a prospective interventional study of pre-competition weight management strategies in professional athletes
Source: Front Nutr. 2025 Oct 8;12:1581698. doi: 10.3389/fnut.2025.1581698 (PMC12540128; doi:10.3389/fnut.2025.1581698)
Supplement: Supplementary file 1 [file Data_Sheet_1.xlsx]

## Sheet: Planilha1
atletas	1	2	3	4	5	6	7	8	9	10	11	12	13	14	15	16	17	18	19	20	21	22	23	24	25	26	27	28	29	30	31	32
Dieta inicial / dias	20	40	20	15	12	20	13	40	22	35	10	17	30	35	35	90	26	40	30	2	10	21	20	25	60	45	35	30	25	20	45	45
Kcal	1610	2135	1650	1800	1460	1230	2960	1835	2450	1800	1800	1300	2750	1750	1550	2500	1700	2000	2900	1700	910	1500	1100	1230	2725	1650	2000	1450	1650	2000	1400	1500
PTN	150	139	107	161	153	104	200	155	157	172	157	120	197	164	144	135	146	151	190	93	102	122	85	104	206	151	189	102	145	110	132	97
CHO	131	282	139	213	104	137	378	208	335	137	148	117	386	129	155	271	189	218	343	189	55	168	127	137	355	168	143	125	182	268	137	138
LPD	49	50	67	30	41	23	63	39	40	58	56	36	38	53	38	96	33	52	85	57	31	37	21	23	53	41	68	63	29	48	28	55
Fibra	24	39	30	37	10	28	47	36	34	20	23	14	68	19	30	38	30	28	49	36	15	26	27	28	59	20	22	24	22	45	20	21
1º FASE / dias	7	3	3	5	5	5	3	4	4	2	4	2	4	4	4	2	3	4	4	3	3	3	2	4	3	3	3	3	4	3	4	3
Kcal	1370	1500	1050	1160	1100	1025	2030	1415	1750	1450	1250	1150	1615	1300	1300	950	1250	1600	1900	1000	800	1300	850	1025	1925	1150	1450	900	1425	1450	1200	950
PTN	122	126	60	125	113	108	162	132	135	165	126	118	158	157	128	107	125	126	167	108	102	133	73	108	240	78	133	90	139	150	117	80
CHO	129	158	95	91	89	76	230	114	186	104	106	76	175	90	112	62	115	159	210	65	43	105	69	76	180	74	128	65	126	108	107	78
LPD	38	30	40	27	26	28	43	35	32	34	31	36	28	25	31	26	31	45	37	34	23	35	25	28	27	55	39	25	34	39	28	33
Fibra	20	24	17	16	10	15	38	15	26	20	17	13	35	13	16	9	20	20	33	10	9	25	11	15	45	16	19	12	21	14	15	13
2º FASE / dias	2	2	2	2	3	3	3	3	3	2	2	2	3	3	3	2	3	3	3	2	3	3	2	3	2	2	3	2	3	2	2	2
Kcal	905	1015	855	1035	870	935	1370	1030	1050	1110	1050	935	1050	1150	950	750	925	1200	1250	850	700	1050	700	950	1000	1050	1100	750	1100	1050	950	715
PTN	109	118	63	116	96	109	150	116	114	77	129	112	114	154	119	101	109	118	154	105	102	128	81	109	132	100	129	74	128	118	109	66
CHO	49	52	46	64	52	48	77	61	61	123	45	54	66	65	51	21	50	78	72	40	28	50	41	48	44	71	37	43	64	62	56	42.5
LPD	27	30	40	30	23	31	48	30	34	30	38	26	32	20	22	25	30	40	34	30	19	34	18	31	27	40	38	27	31	32	26	28.5
Fibra	8	6	10	12	6	10	14	13	13	15	6	9	13	12	10	3	12	15	15	6	6	12	9	10	7	15	3	8	12	10	12	7
3º FASE / dias	2	2	2	3	2	2	2	2	2	1	2	2	2	2	2	1	2	2	2	2	2	2	2	2	2	2	2	2	2	2	2	2
Kcal	575	730	420	825	600	725	1000	860	930	820	725	730	80	750	670	400	765	750	830	700	600	650	430	725	700	750	650	550	750	600	800	335
PTN	65	93	36	104	74	93	115	107	102	109	81	104	106	120	88	56	103	82	115	93	78	85	61	93	95	78	88	45	84	76	100	37
CHO	31	21	21	33	36	21	56	36	56	30	45	18	21	12	36	3	18	27	36	25	25	25	21	21	37	41	36	25	48	18	36	16
LPD	17	27	17	29	15	27	30	29	28	29	25	25	29	17	17	16	29	27	21	25	17	21	9	27	19	26	13	28	21	25	25	13
Fibra	5	3	3	6	3	3	12	6	12	6	9	3	3	0	6	0	3	3	6	6	6	6	3	3	7	9	6	6	9	3	6	3
Recuperação / dias	1	1	1	1	1	1	1	1	1	1	1	1	1	1	1	1	1	1	1	1	1	1	1	1	1		1		1	1	1
Kcal	2015	2015	2015	2425	2015	2015	2425	2015	2425	2425	2425	2015	2425	2015	2015	2425	2015	2425	2425	2015	2015	2015	1600	2015	2425		2015		2015	2015	2015
PTN	85	85	85	94	85	85	94	85	94	94	94	85	94	85	85	94	85	94	94	85	85	85	70	85	94		85		85	85	85
CHO	350	350	350	440	350	350	440	350	440	440	440	350	440	350	350	440	350	440	440	350	350	350	264	350	440		350		350	350	350
LPD	34	34	34	37	34	34	37	34	37	37	37	34	37	34	34	37	34	37	37	34	34	34	27	34	37		34		34	34	34
Fibra	37	37	37	45	37	37	45	37	45	45	45	37	45	37	37	45	37	45	45	37	37	37	28	37	45		37		37	37	37
Peso
1º dia de corte de peso	80	63	64	70	76	70	85	77	70	93	79	67	76	68	69	69	74	71	77	71	78	78	61	70	77.5	94	78	67	78	57	69.5	70.5
Ultimo dia de corte de peso	70	57	57	61	66	61	77	70	61	84	70.8	61.2	66	61	61.2	63	66	61	70.75	63.5	68	70	55	61.2	70.2	84	70.5	61	70	52	61.2	61.2
Peso na luta	78.5	62	63	71	75	69	85	77	66	92	80	67	76	68	68	68	74	71	77	69	76	77	61	69	77	94	78	66	77	57	67.5
altura	1.76	1.66	1.68	1.75	1.77	1.69	1.96	1.93	1.76	1.8	1.85	1.7	1.7	1.7	1.69	1.78	1.76	1.73	1.88	1.75	1.78	1.78	1.65	1.69	1.84	1.86	1.8	1.63	1.75	1.63	1.7	1.79
IMC pré	25.8264	22.8625	22.6757	22.8571	24.2587	24.5089	22.1262	20.6717	22.5981	28.7037	23.0825	23.1834	26.2976	23.5294	24.1588	21.7776	23.8895	23.7228	21.7859	23.1837	24.6181	24.6181	22.4059	24.5089	22.8911	27.1708	24.0741	25.2174	25.4694	21.4536	24.0484	22.0031
IMC pós	22.5981	20.6852	20.1956	19.9184	21.0667	21.3578	20.0437	18.7925	19.6927	25.9259	20.6866	21.1765	22.8374	21.1073	21.4278	19.8839	21.3068	20.3816	20.0175	20.7347	21.4619	22.0932	20.202	21.4278	20.7349	24.2803	21.7593	22.9591	22.8571	19.5717	21.1765	19.1005
RESULTADO DA LUTA:	1	1	2	1	2	1	1	1	1	1	2	1	2	1	1	1	1	1	2	3	1	1	2	1	1	2	1	1	1	1	1	1
vitória = 1
derrota = 2
Empate/no contest = 3

## Sheet: Planilha2
Experiência profissional	gênero	A quanto tempo é atleta de MMA profissional?	Quantas horas semanais você treina?	Quantas vezes você já fez corte de peso rápido (menos de 10 dias)	Quantos quilos você perde nos últimos 10 dias antes da pesagem?	Quantos quilos você perde para a pesagem? (contando mais do que os 10 últimos dias)	Em quanto tempo você perde peso? (podendo contar com mais do que os últimos 10 dias)	Com quantos anos você começou a fazer de perda de peso para lutar?	quantos quilos você costuma recuperar entre a pesagem e a luta?	Quantos quilos você recuperou na sua ultima luta, entre a pesagem e a luta?	Em relação a perda rápida de peso (menos de 10 dias), qual dos métodos abaixo você usou na sua ultima perda de peso rápida? [Dieta gradual (2 altamente restritiva)]	Em relação a perda rápida de peso (menos de 10 dias), qual dos métodos abaixo você usou na sua ultima perda de peso rápida? [Dieta restritiva (ex.: tirar totalmente o carboidrato)]	Em relação a perda rápida de peso (menos de 10 dias), qual dos métodos abaixo você usou na sua ultima perda de peso rápida? [jejum]	Em relação a perda rápida de peso (menos de 10 dias), qual dos métodos abaixo você usou na sua ultima perda de peso rápida? [Pular refeições 1 ou 2 refeições]	Em relação a perda rápida de peso (menos de 10 dias), qual dos métodos abaixo você usou na sua ultima perda de peso rápida? [Restringir líquidos]	Em relação a perda rápida de peso (menos de 10 dias), qual dos métodos abaixo você usou na sua ultima perda de peso rápida? [Treinar com roupas quentes/plásticas]	Em relação a perda rápida de peso (menos de 10 dias), qual dos métodos abaixo você usou na sua ultima perda de peso rápida? [Treinar intencionalmente com a intenção de desidratar]	Em relação a perda rápida de peso (menos de 10 dias), qual dos métodos abaixo você usou na sua ultima perda de peso rápida? [Aumentar o consumo de água e após restringir]	Em relação a perda rápida de peso (menos de 10 dias), qual dos métodos abaixo você usou na sua ultima perda de peso rápida? [Sauna]	Em relação a perda rápida de peso (menos de 10 dias), qual dos métodos abaixo você usou na sua ultima perda de peso rápida? [Banheira de água quente]	Em relação a perda rápida de peso (menos de 10 dias), qual dos métodos abaixo você usou na sua ultima perda de peso rápida? [Laxativos]	Em relação a perda rápida de peso (menos de 10 dias), qual dos métodos abaixo você usou na sua ultima perda de peso rápida? [Diuréticos]	Em relação a perda rápida de peso (menos de 10 dias), qual dos métodos abaixo você usou na sua ultima perda de peso rápida? [termogênicos]	Em relação a sua ultima perda rápida de peso, você sentiu algum dos sintomas descritos abaixo? [Tontura]	Em relação a sua ultima perda rápida de peso, você sentiu algum dos sintomas descritos abaixo? [Desmaio]	Em relação a sua ultima perda rápida de peso, você sentiu algum dos sintomas descritos abaixo? [Fadiga]	Em relação a sua ultima perda rápida de peso, você sentiu algum dos sintomas descritos abaixo? [Câimbras]	Em relação a sua ultima perda rápida de peso, você sentiu algum dos sintomas descritos abaixo? [Palpitações]	Em relação a sua ultima perda rápida de peso, você sentiu algum dos sintomas descritos abaixo? [Dor no peito]	Em relação a sua ultima perda rápida de peso, você sentiu algum dos sintomas descritos abaixo? [Dor de cabeça]	Em relação a sua ultima perda rápida de peso, você sentiu algum dos sintomas descritos abaixo? [Dor no estômago/azia]	Em relação a sua ultima perda rápida de peso, você sentiu algum dos sintomas descritos abaixo? [Enjoo ]	Este é um formulário explicando a pesquisa e assinando abaixo você permite que eu use suas respostas e dados (sendo os nomes 2 divulgados, apenas os dados), para pesquisas científicas com o foco de aprimorar o processo de perda de peso em atletas de MMA. Você permite a utilização dos seus dados?
2	Masculino	mais de 10 anos	mais de 12 horas	4	9.5	15	30	20	11	10	1	2	2	2	2	1	1	1	1	1	2	2	1	2	2	1	1	1	2	2	2	2	1
1	Masculino	3 a 5 anos	mais de 12 horas	5	7.5	13	30	16	7	7	1	2	1	2	2	1	1	1	2	2	2	2	2	2	2	1	1	2	2	1	1	2	1
1	Feminino	1 a 3 anos	9 a 12 horas	10	6	10	30	16	8	8	1	1	2	2	1	1	1	1	1	1	2	1	1	2	2	1	2	1	2	1	2	1	1
1	Masculino	3 a 5 anos	mais de 12 horas	9	5	11	90	21	7	6	1	2	2	2	2	2	2	1	1	2	2	2	2	2	2	1	2	1	2	2	2	2	1
1	Masculino	5 a 10 anos	9 a 12 horas	25	8	13	30	20	6	6.5	1	2	2	2	2	1	1	1	2	2	2	2	2	2	2	2	2	2	2	2	2	2	1
1	Masculino	3 a 5 anos	9 a 12 horas	6	5	6.5	60	19	7	8	1	2	2	2	2	1	2	1	1	2	2	2	2	2	2	2	2	2	2	2	2	2	1
1	Masculino	3 a 5 anos	9 a 12 horas	6	5	10	45	18	4.5	3	1	2	2	2	1	1	2	2	1	2	2	2	2	2	2	1	2	2	2	2	2	2	1
1	Masculino	3 a 5 anos	9 a 12 horas	2	9.5	13.5	35	18	8.5	8	2	2	2	2	1	1	1	1	1	2	2	1	1	1	2	1	2	2	2	2	2	2	1
1	Masculino	5 a 10 anos	9 a 12 horas	3	8	11	30	19	9	9	1	1	2	2	2	1	1	2	1	1	2	2	2	1	2	1	1	2	2	2	2	2	1
1	Masculino	1 a 3 anos	6 a 9 horas	2	3	10	30	23	6.5	7	2	2	1	2	2	2	2	1	2	2	2	2	2	2	2	2	2	2	2	2	2	2	1
1	Masculino	mais de 10 anos	9 a 12 horas	15	10	14	10	18	10	10	1	2	2	2	2	1	1	1	1	1	2	2	2	2	2	1	1	2	2	2	2	2	1
1	Masculino	3 a 5 anos	9 a 12 horas	5	6	12.5	30	17	5	5	1	2	2	2	2	1	1	1	1	2	2	2	2	2	2	1	2	2	2	2	2	2	1
1	Masculino	1 a 3 anos	4,5 a 6 horas	4	5	7	30	27	4	5	2	1	1	2	2	1	1	1	2	2	2	2	2	2	2	2	2	2	2	2	2	1	1
2	Masculino	mais de 10 anos	4,5 a 6 horas	15	7	7	45	23	9	8	2	2	2	2	2	1	2	2	1	2	2	2	2	2	2	1	1	1	2	1	2	2	1
1	Masculino	5 a 10 anos	9 a 12 horas	7	7	10	15	19	8	8	1	2	2	2	2	2	2	2	1	1	2	2	2	2	2	2	2	2	2	2	2	1	1
1	Masculino	5 a 10 anos	mais de 12 horas	20	7	13	14	19	9.5	10	1	1	1	2	1	1	1	1	1	2	2	2	2	1	2	1	2	2	2	1	2	2	1
2	Feminino	5 a 10 anos	mais de 12 horas	8	9	12	45	17	7	5	1	2	2	2	2	2	1	1	2	2	2	2	2	2	2	1	2	2	2	2	2	2	1
1	Masculino	1 a 3 anos	9 a 12 horas	5	6	9	21	17	6	5	1	2	2	2	1	1	1	1	1	2	2	2	2	2	2	2	2	2	2	2	2	2	1
1	Masculino	mais de 10 anos	4,5 a 6 horas	5	8	13	45	21	10	9	2	2	1	1	1	1	1	1	1	2	2	2	1	1	2	1	1	2	2	2	2	2	1
1	Masculino	3 a 5 anos	4,5 a 6 horas	5	6	6	4	18	6	6	2	1	2	2	2	1	1	1	1	2	2	2	2	2	2	2	2	2	2	2	2	2	1
1	Masculino	5 a 10 anos	mais de 12 horas	12	8	12	60	18	7	7	2	1	1	2	1	1	1	1	2	2	2	2	1	1	2	1	1	2	2	2	2	2	1
1	Masculino	3 a 5 anos	9 a 12 horas	6	8	12.5	30	19	7.5	8	1	1	2	2	1	1	1	1	1	1	2	2	2	1	2	1	2	2	2	2	2	2	1
1	Masculino	mais de 10 anos	4,5 a 6 horas	20	12	12	20	25	8.5	8	1	2	2	2	2	1	1	1	2	2	2	2	1	2	2	1	2	2	2	2	2	2	1
2	Feminino	3 a 5 anos	mais de 12 horas	4	9	9	10	22	5	5	2	1	2	2	1	1	1	1	2	1	2	2	2	1	2	1	2	2	2	2	2	2	1
1	Masculino	3 a 5 anos	6 a 9 horas	7	6	8	30	16	6	5	1	2	1	2	2	1	1	1	1	1	2	2	2	2	2	2	1	2	2	2	2	2	1
1	Masculino	5 a 10 anos	4,5 a 6 horas	16	7	5	60	19	8.5	8.5	1	2	2	2	2	1	2	1	1	2	2	2	1	2	2	2	2	2	2	2	2	2	1
2	Masculino	5 a 10 anos	9 a 12 horas	10	9	13	75	20	7	6	1	2	2	2	1	1	2	1	1	2	2	2	2	2	2	2	1	2	2	2	2	2	1
2	Masculino	mais de 10 anos	9 a 12 horas	10	5.5	11	30	19	7	7	1	2	2	2	2	2	2	2	1	2	2	2	2	2	2	2	2	2	2	2	2	2	1
1	Masculino	3 a 5 anos	9 a 12 horas	5	6.5	11.5	15	21	8	9	1	2	2	2	2	1	1	1	1	1	2	2	2	2	2	2	2	2	2	2	2	2	1
2	Masculino	mais de 10 anos	mais de 12 horas	21	9	9	20	17	8	8.4	1	1	1	2	1	1	1	1	1	1	2	2	2	2	2	1	1	1	2	2	2	1	1
2	Masculino	5 a 10 anos	4,5 a 6 horas	14	7.5	16	45	21	10	12	1	2	2	2	2	1	1	1	1	1	2	2	2	2	2	2	2	2	2	2	2	2	1
24	28	4	7	9.22581	7.25806	10.8226	34.3226	19.4516	7.46774	7.33548	23	9	8	1	11	11	22	26	23	11	0	2	7	7	0	18	10	5	0	4	1	3
7	3	11	2	6.16284	1.8747	2.71584	19.4583	2.59279	1.72209	1.95764	8	22	23	30	20	20	9	5	8	20	31	29	24	24	31	13	21	26	31	27	30	28
85.7143	100	9	14								82.1429	32.1429	28.5714	3.57143	39.2857	39.2857	78.5714	92.8571	82.1429	39.2857	0	7.14286	25	25	0	64.2857	35.7143	17.8571	0	14.2857	3.57143	10.7143
25	10.7143	7	8								28.5714	78.5714	82.1429	107.143	71.4286	71.4286	32.1429	17.8571	28.5714	71.4286	110.714	103.571	85.7143	85.7143	110.714	46.4286	75	92.8571	110.714	96.4286	107.143	100
1 = MMA nacional																								tontura	desmaio	fadiga	caimbras	palpitações	dor no peito	dor de cabeça	dor no estomago/azia	enjoo
2 = MMA internacional											dieta gradual	dieta restritiva	jejum	pular refeições	restringir liquidos	treinos com roupas plasticas	treinos com a intenção de desidratar	carregamento de agua	sauna	banheiro de agua quente	laxativos	diuréticos	termogenicos
											1 = sim	1 = sim	1 = sim	1 = sim	1 = sim	1 = sim	1 = sim	1 = sim	1 = sim	1 = sim	1 = sim	1 = sim	1 = sim	1 = sim	1 = sim	1 = sim	1 = sim	1 = sim	1 = sim	1 = sim	1 = sim	1 = sim	1 = sim
											2 = não	2 = não	2 = não	2 = não	2 = não	2 = não	2 = não	2 = não	2 = não	2 = não	2 = não	2 = não	2 = não	2 = não	2 = não	2 = não	2 = não	2 = não	2 = não	2 = não	2 = não	2 = não	2 = não
